# Supplementary material for: Concurrent Lead and Cadmium Exposure Among Diabetics: A Case-Control Study of Socio-Demographic and Consumption Behaviors
Source: Nutrients. 2025 Feb 17;17(4):710. doi: 10.3390/nu17040710 (PMC11858647; doi:10.3390/nu17040710)
Supplement: Supplementary file 1 [file nutrients-17-00710-s001.zip]

Archive with 1 entries (1 files):
- nutrients-3474369-supplementary.pdf
